# Supplementary material for: Black carbon scavenging by low-level Arctic clouds
Source: Nat Commun. 2023 Sep 7;14:5488. doi: 10.1038/s41467-023-41221-w (PMC10485071; doi:10.1038/s41467-023-41221-w)
Supplement: Supplementary file 3 — Source Data [file 41467_2023_41221_MOESM3_ESM.xlsx]

## Sheet: Figure 1
Figure 1
The underlying eBC concentrations are given in Karlsson et al. (2023).
Karlsson, L., Krejci, R. and Zieger, P. (2023) Equivalent black carbon concentration in- and outside low-level Arctic clouds at Zeppelin Observatory, Svalbard, 2015-2019. Dataset version 1. Bolin Centre Database. https://doi.org/10.17043/zeppelin-ebc-2015-2019-1

## Sheet: Figure 2
Figure 2
Panel a
The underlying data is given in Karlsson et al. (2023) and Koike et al. (2020).
Panel b
The underlying data is given in Karlsson et al. (2023). The temperature data can be retrieved here: https://ebas-data.nilu.no.
Panel c and d
The underlying data is given in Karlsson et al. (2023).
Karlsson, L., Krejci, R. and Zieger, P. (2023) Equivalent black carbon concentration in- and outside low-level Arctic clouds at Zeppelin Observatory, Svalbard, 2015-2019. Dataset version 1. Bolin Centre Database. https://doi.org/10.17043/zeppelin-ebc-2015-2019-1
Koike, M., M. Shiobara, S. Ohata, N. Moteki, T. Mori, 2020, Cloud particle concentration data obtained by in situ measurements at Mt. Zeppelin, 2.00, Arctic Data archive System (ADS), Japan, https://ads.nipr.ac.jp/dataset/A20200309-001

## Sheet: Figure 3
Figure 3
The underlying data is given in Karlsson et al. (2023). The trajectories can be calculated using HYSPLIT (https://www.ready.noaa.gov/HYSPLIT.php) and the GDAS data ( http://ready.arl.noaa.gov/archives.php) as meteorological input.
Karlsson, L., Krejci, R. and Zieger, P. (2023) Equivalent black carbon concentration in- and outside low-level Arctic clouds at Zeppelin Observatory, Svalbard, 2015-2019. Dataset version 1. Bolin Centre Database. https://doi.org/10.17043/zeppelin-ebc-2015-2019-1.
